# Supplementary material for: Production of human entorhinal stellate cell-like cells by forward programming shows an important role of Foxp1 in reprogramming
Source: Front Cell Dev Biol. 2022 Aug 15;10:976549. doi: 10.3389/fcell.2022.976549 (PMC9420913; doi:10.3389/fcell.2022.976549)
Supplement: Supplementary file 1 [file Table2.XLSX]

## Sheet: Ark1
Table S2: Primers for cloning of plasmids
Target gene	Forward / reverse	Sequence (5' - 3')
EYA2	F	GCGCTGAATTCGCCACCATGGTAGAACTAGTGATCTCAC
EYA2	R	CGACATCTAGATAAATACTCCAGCTCCAGG
RUNX1T1	F	AATTACGTCTCGAATTCGCCACCATGCGTACTGAGAAGCACTCC
RUNX1T1	R	AGGTGTCTAGAGCGAGGGGTTGTCTCTATGG
TCF4	F	TATTAGAATTCGCCACCATGCCGCAGCTGAACGGC
TCF4	R	CGGGCTCTAGATTCTAAAGACTTGGTGACGAGCGAC
Foxp1	F	TATTAGAATTCGCCACCATGCAAGAATCTGGGTCTGAG
Foxp1	R	GCCATTCTAGACTCCATGTCCTCATTTACTGGTTCGTC
Sox5	F	TATTAGAATTCGCCACCATGCTTACTGACCCTGATTTAC
Sox5	R	TTTAATCTAGAGTTGGCTTGTCCCGCAATGTGGTTT
