# Supplementary material for: Production of human entorhinal stellate cell-like cells by forward programming shows an important role of Foxp1 in reprogramming
Source: Front Cell Dev Biol. 2022 Aug 15;10:976549. doi: 10.3389/fcell.2022.976549 (PMC9420913; doi:10.3389/fcell.2022.976549)
Supplement: Supplementary file 3 [file Table3.XLSX]

## Sheet: Ark1
Table S3: Primers for qPCR
Target gene	Forward / reverse	Sequence (5' - 3')
beta-actin	F	AACTTGCTTGGTGGAAAGGA
beta-actin	R	AGTTTGCAGTGAGCCGAGAT
Lentivirus plasmid	F	ACTTGAAAGCGAAAGGGAAAC
Lentivirus plasmid	R	CACCCATCTCTCTCCTTCTAGCC
GAPDH	F	GGTCGGAGTGAACGGATTTG
GAPDH	R	GTGGAGGTCAATGAAGGGG
BCL11B	F	TGTCCCAGAGGGAGCTCAT
BCL11B	R	ATTTGACACTGGCCACAGGT
SATB2	F	CGGACAGCCTCTCAGTCTCT
SATB2	R	GTTGTCGGTGTCGAGGTTTT
RELN	F	GCCAATTGGTGGACACTTTT
RELN	R	TGAGTTCTCGGGAGGAGAGA
LEF1	F	TCATATGATTCCCGGTCCTC
LEF1	R	TGAGGTCTTTTTGGCTCCTG
