# Supplementary material for: Production of human entorhinal stellate cell-like cells by forward programming shows an important role of Foxp1 in reprogramming
Source: Front Cell Dev Biol. 2022 Aug 15;10:976549. doi: 10.3389/fcell.2022.976549 (PMC9420913; doi:10.3389/fcell.2022.976549)
Supplement: Supplementary file 9 [file Table4.xlsx]

## Sheet: Ark1
Table S4: Human ortholog gene names identified from
pig ensemble names
Ensemble Name	Human ortholog names
ENSSSCG00000010212	ANK3
ENSSSCG00000011178	CPNE4
ENSSSCG00000015545	GLUL
ENSSSCG00000009327	HMGB1
ENSSSCG00000011267	MOBP
ENSSSCG00000015401	PCLO
ENSSSCG00000007644	PILRB
ENSSSCG00000016219	RESP18
ENSSSCG00000029160	UNPROT1
ENSSSCG00000006963	UNPROT2
ENSSSCG00000032935	UNPROT3
ENSSSCG00000017019	UNPROT5
ENSSSCG00000034554	UNPROT8
ENSSSCG00000035520	UNPROT9
ENSSSCG00000036465	USP6NL
ENSSSCG00000005658	ZDHHCL2
ENSSSCG00000005063	OTX2
ENSSSCG00000027279	PTHR
