# Supplementary material for: Production of human entorhinal stellate cell-like cells by forward programming shows an important role of Foxp1 in reprogramming
Source: Front Cell Dev Biol. 2022 Aug 15;10:976549. doi: 10.3389/fcell.2022.976549 (PMC9420913; doi:10.3389/fcell.2022.976549)
Supplement: Supplementary file 10 [file Table1.xlsx]

## Sheet: Ark1
Table S1: Overview of batches, captured cells, mean reads, numbers of libraries
and numbers of brains for scRNA-seq experiments
Batch	Estimated number of cells	Mean reads per cell	Median genes per cell	Number of reads	Library #	Pooled number of brains
E50_1	5506	49042	3448	270029135	2	3
E60_1	8171	27580	2129	225357492	3	1
E60_2	3479	68619	2548	238726637	4	1
E60_3	2696	98734	3335	266189304	1	2
E70_nc	858	305266	1584	261918893	5	1
E70_1	493	599954	4125	295777496	3	1
E70_2	617	484686	3927	299051391	2	1
E70_3	3120	80781	2990	252038762	1	2
Adult_nc	2552	90774	560	231655848	5	1
Adult_1	737	389149	3214	286802165	4	1
